# Supplementary material for: A Comparison of Three Automated Nucleic Acid Extraction Systems for Human Stool Samples
Source: Microorganisms. 2024 Nov 25;12(12):2417. doi: 10.3390/microorganisms12122417 (PMC11678849; doi:10.3390/microorganisms12122417)
Supplement: Supplementary file 1 [file microorganisms-12-02417-s001.zip]

Archive with 1 entries (1 files):
- microorganisms-3268932-supplementary.pdf
